# Supplementary material for: Dietary Saturated Fats and Health: Are the U.S. Guidelines Evidence-Based?
Source: Nutrients. 2021 Sep 22;13(10):3305. doi: 10.3390/nu13103305 (PMC8541481; doi:10.3390/nu13103305)
Supplement: Supplementary file 1 [file nutrients-13-03305-s001.zip]

Archive with 1 entries (1 files):
- nutrients-1354130-supplementary.pdf
